# Supplementary material for: Design, Synthesis, and Biological Evaluation of a Novel [18F]-Labeled Arginine Derivative for Tumor Imaging
Source: Pharmaceuticals (Basel). 2023 Oct 16;16(10):1477. doi: 10.3390/ph16101477 (PMC10610273; doi:10.3390/ph16101477)
Supplement: Supplementary file 1 [file pharmaceuticals-16-01477-s001.zip]

Archive with 1 entries (1 files):
- pharmaceuticals-2621534-supplementary.pdf
